# Supplementary material for: Recombinant Pseudorabies Virus with TK/gE Gene Deletion and Flt3L Co-Expression Enhances the Innate and Adaptive Immune Response via Activating Dendritic Cells
Source: Viruses. 2021 Apr 16;13(4):691. doi: 10.3390/v13040691 (PMC8072707; doi:10.3390/v13040691)
Supplement: Supplementary file 1 [file viruses-13-00691-s001.zip]

Archive with 1 entries (1 files):
- viruses-1105119-supplementary.pdf
